# Supplementary material for: Improving sustainable use of genetic resources in biodiversity archives
Source: PeerJ. 2020 Feb 13;8:e8369. doi: 10.7717/peerj.8369 (PMC7024571; doi:10.7717/peerj.8369)
Supplement: Supplemental Information 1 — This document includes data on each tissue subsample used in the experiment. This information includes the tissue identity, age, tissue type, mass, and DNA yield as well as the experiment/trial in which it was used. [file peerj-08-8369-s001.xlsx]

## Sheet: Summary
Field_No	KU_No	Year	Family	Exp	Trial	Date	Class	Class_No	Tissue_Type	Total_Mass	Mass_mg	DNA_ng/uL	DNA/Mass_ng/mg
LW				1	1	2016_07_26	NA	NA	muscle		0	0.769	#DIV/0!
CRH1349	343058	2016	Mantellidae	1	1	2016_07_26	NA	NA	tongue		0.65	2.05	315.385
CRH 1396	342825	2016	Microhylidae	1	1	2016_07_26	NA	NA	liver		1.17	128	10940.2
CRH 907	342830	2015	Microhylidae	1	1	2016_07_26	NA	NA	tongue		1.26	55	4365.08
SML 178	343176	2015	Chamaeleonidae	1	1	2016_07_26	NA	NA	unknown		1.46	61	4178.08
CRH 1419	343517	2016	Microhylidae	1	1	2016_07_26	NA	NA	hind leg		1.76	20	1136.36
SML 166	343167	2015	Chamaeleonidae	1	1	2016_07_26	NA	NA	intestine		1.76	80	4545.45
CRH 909	342831	2015	Microhylidae	1	1	2016_07_26	NA	NA	tongue		1.77	52	2937.85
CRH 1387	342824	2016	Microhylidae	1	1	2016_07_26	NA	NA	liver		2.16	105	4861.11
SML 210	343177	2016	Chamaeleonidae	1	1	2016_07_26	NA	NA	liver		2.26	46	2035.4
CRH 1392	343097	2016	Mantellidae	1	1	2016_07_26	NA	NA	tongue		2.31	90	3896.1
CRH 1292	343203	2016	Mantellidae	1	1	2016_07_26	NA	NA	liver		2.42	130	5371.9
CRH 981	343267	2015	Mantellidae	1	1	2016_07_26	NA	NA	liver		2.48	76	3064.52
CRH 1217	342836	2016	Mantellidae	1	1	2016_07_26	NA	NA	liver		2.72	76	2794.12
CRH 980	342829	2015	Microhylidae	1	1	2016_07_26	NA	NA	liver		2.74	85	3102.19
SML 177	343168	2015	Chamaeleonidae	1	1	2016_07_26	NA	NA	unknown		2.88	62	2152.78
SML 213	343178	2016	Chamaeleonidae	1	1	2016_07_26	NA	NA	liver		3.55	121	3408.45
CRH 1344	343340	2016	Mantellidae	1	1	2016_07_26	NA	NA	tongue		3.64	39	1071.43
SML 197	343448	2016	Lamprophiidae	1	1	2016_07_26	NA	NA	liver		5.15	106	2058.25
SML 221	343187	2016	Lamprophiidae	1	1	2016_07_26	NA	NA	liver		6.8	120	1764.71
SML 198	343449	2016	Lamprophiidae	1	1	2016_07_26	NA	NA	liver		9.46	143	1511.63
SML 171	343186	2015	Lamprophiidae	1	1	2016_07_26	NA	NA	intestine		14.93	207	1386.47
CRH 1188	343457	2016	Ranidae	2	4	2016_08_07	A	1	liver	30.09	0.83	40	4819.28
CRH 1167	342893	2016	Mantellidae	2	3	2016_08_05	A	1	liver	18.92	0.92	27	2934.78
CRH 1177	342883	2016	Mantellidae	2	4	2016_08_07	A	1	liver	226.93	0.95	16	1684.21
CRH 1345	342854	2016	Mantellidae	2	3	2016_08_05	A	1	liver	27.46	0.99	44	4444.44
CRH 1187	342882	2016	Mantellidae	2	4	2016_08_07	A	1	liver	44.24	1	66	6600
CRH 1298	342991	2016	Mantellidae	2	3	2016_08_05	A	1	liver	24.05	1.05	47	4476.19
CRH 1298	342991	2016	Mantellidae	2	3	2016_08_05	B	1	liver	24.05	1.09	18	1651.38
CRH 1213	343092	2016	Mantellidae	2	2	2016_08_03	A	1	liver	50.67	1.17	41	3504.27
CRH 1165	342833	2016	Mantellidae	2	3	2016_08_05	A	1	liver	20.33	1.28	53	4140.62
CRH 1297	342990	2016	Mantellidae	2	2	2016_08_03	A	2	liver	46.27	1.52	108	7105.26
CRH 1215	343023	2016	Mantellidae	2	1	2016_08_02	A	2	liver	38.82	1.66	152	9156.63
CRH 1169	343237	2016	Mantellidae	2	1	2016_08_02	A	2	liver	78.01	1.7	73	4294.12
CRH 1295	342931	2016	Mantellidae	2	2	2016_08_03	A	2	liver	112.81	1.8	77	4277.78
CRH 1345	342854	2016	Mantellidae	2	3	2016_08_05	B	2	liver	27.46	1.81	32	1767.96
CRH 1190	343498	2016	Mantellidae	2	4	2016_08_07	B	2	liver	33.54	1.82	98	5384.62
CRH 1388	343466	2016	Mantellidae	2	1	2016_08_02	A	2	liver	49.29	1.84	139	7554.35
CRH 1165	342833	2016	Mantellidae	2	3	2016_08_05	B	2	liver	20.33	1.9	22	1157.89
CRH 1177	342883	2016	Mantellidae	2	4	2016_08_07	B	2	liver	226.93	2.04	44	2156.86
CRH 1188	343457	2016	Ranidae	2	4	2016_08_07	B	2	liver	30.09	2.09	56	2679.43
CRH 1295	342931	2016	Mantellidae	2	1	2016_08_02	A	2	liver	171.4	2.1	67	3190.48
CRH 1389	343500	2016	Mantellidae	2	2	2016_08_03	A	2	liver	67.26	2.2	112	5090.91
CRH 1187	342882	2016	Mantellidae	2	4	2016_08_07	B	2	liver	44.24	2.21	101	4570.14
CRH 1169	343237	2016	Mantellidae	2	1	2016_08_02	B	4	liver	78.01	3.47	81	2334.29
CRH 1167	342893	2016	Mantellidae	2	3	2016_08_05	C	4	liver	18.92	3.48	62	1781.61
CRH 1188	343457	2016	Ranidae	2	4	2016_08_07	C	4	liver	30.09	3.78	52	1375.66
CRH 1389	343500	2016	Mantellidae	2	2	2016_08_03	B	4	liver	67.26	3.78	112	2962.96
CRH 1345	342854	2016	Mantellidae	2	3	2016_08_05	C	4	liver	27.46	3.8	76	2000
CRH 1215	343023	2016	Mantellidae	2	1	2016_08_02	B	4	liver	38.82	3.82	130	3403.14
CRH 1177	342883	2016	Mantellidae	2	4	2016_08_07	C	4	liver	226.93	3.82	152	3979.06
CRH 1298	342991	2016	Mantellidae	2	3	2016_08_05	C	4	liver	24.05	3.86	57	1476.68
CRH 1187	342882	2016	Mantellidae	2	4	2016_08_07	C	4	liver	44.24	3.87	34	878.553
CRH 1295	342931	2016	Mantellidae	2	2	2016_08_03	B	4	liver	112.81	3.89	155	3984.58
CRH 1297	342990	2016	Mantellidae	2	2	2016_08_03	B	4	liver	46.27	3.9	134	3435.9
CRH 1213	343092	2016	Mantellidae	2	2	2016_08_03	B	4	liver	50.67	4.02	86	2139.3
CRH 1165	342833	2016	Mantellidae	2	3	2016_08_05	C	4	liver	20.33	4.06	20	492.611
CRH 1190	343498	2016	Mantellidae	2	4	2016_08_07	C	4	liver	33.54	4.16	138	3317.31
CRH 1388	343466	2016	Mantellidae	2	1	2016_08_02	B	4	liver	49.29	4.2	141	3357.14
CRH 1295	342931	2016	Mantellidae	2	1	2016_08_02	B	4	liver	171.4	4.21	56	1330.17
CRH 1167	342893	2016	Mantellidae	2	3	2016_08_05	D	8	liver	18.92	6.8	97	1426.47
CRH 1215	343023	2016	Mantellidae	2	1	2016_08_02	C	8	liver	38.82	6.86	159	2317.78
CRH 1388	343466	2016	Mantellidae	2	1	2016_08_02	C	8	liver	49.29	7.12	124	1741.57
CRH 1188	343457	2016	Ranidae	2	4	2016_08_07	D	8	liver	30.09	7.74	141	1821.71
CRH 1190	343498	2016	Mantellidae	2	4	2016_08_07	D	8	liver	33.54	7.79	147	1887.03
CRH 1213	343092	2016	Mantellidae	2	2	2016_08_03	C	8	liver	50.67	7.82	181	2314.58
CRH 1298	342991	2016	Mantellidae	2	3	2016_08_05	D	8	liver	24.05	7.84	141	1798.47
CRH 1166	342833	2016	Mantellidae	2	3	2016_08_06	D	8	liver	20.33	7.92	36	454.545
CRH 1389	343500	2016	Mantellidae	2	2	2016_08_03	C	8	liver	67.26	7.92	95	1199.49
CRH 1187	342882	2016	Mantellidae	2	4	2016_08_07	D	8	liver	44.24	7.96	130	1633.17
CRH 1177	342883	2016	Mantellidae	2	4	2016_08_07	D	8	liver	226.93	7.97	156	1957.34
CRH 1169	343237	2016	Mantellidae	2	1	2016_08_02	C	8	liver	78.01	8	92	1150
CRH 1297	342990	2016	Mantellidae	2	2	2016_08_03	C	8	liver	46.27	8.15	100	1226.99
CRH 1345	342854	2016	Mantellidae	2	3	2016_08_05	D	8	liver	27.46	8.16	123	1507.35
CRH 1295	342931	2016	Mantellidae	2	2	2016_08_03	C	8	liver	112.81	8.34	122	1462.83
CRH 1295	342931	2016	Mantellidae	2	1	2016_08_02	C	8	liver	171.4	8.46	144	1702.13
CRH 1092	342870	2016	Mantellidae	2	7	2016_08_11	A	10	liver	62.17	9.07	111	1223.81
CRH 1206	343409	2016	Mantellidae	2	8	2016_08_12	A	10	liver	88.49	9.6	157	1635.42
CRH 1106	343415	2016	Mantellidae	2	8	2016_08_12	A	10	liver	201.71	9.81	45	458.716
CRH 1058	343412	2016	Mantellidae	2	7	2016_08_11	A	10	liver	170.86	9.86	16	162.272
CRH 1045	343110	2016	Mantellidae	2	6	2016_08_10	A	10	liver	132.92	9.86	182	1845.84
CRH 1058	343412	2016	Mantellidae	2	6	2016_08_10	A	10	liver	273.79	9.86	182	1845.84
CRH 1106	343415	2016	Mantellidae	2	7	2016_08_11	A	10	liver	308.45	9.89	54	546.006
CRH 1209	343410	2016	Mantellidae	2	5	2016_08_09	A	10	liver	297.16	9.96	64	642.57
CRH 1209	343410	2016	Mantellidae	2	8	2016_08_12	A	10	liver	145.62	9.97	124	1243.73
CRH 1075	343501	2016	Mantellidae	2	8	2016_08_12	A	10	liver	50.58	9.97	145	1454.36
CRH 1046	343111	2016	Mantellidae	2	6	2016_08_10	A	10	liver	114.42	10	194	1940
CRH 1106	343415	2016	Mantellidae	2	6	2016_08_10	A	10	liver	391.91	10.04	134	1334.66
CRH 1177	342883	2016	Mantellidae	2	5	2016_08_09	A	10	liver	179.81	10.08	59	585.317
CRH 1206	343409	2016	Mantellidae	2	5	2016_08_09	A	10	liver	187.96	10.1	232	2297.03
CRH 1177	342883	2016	Mantellidae	2	7	2016_08_11	A	10	liver	101.42	10.17	115	1130.78
CRH 1209	343410	2016	Mantellidae	2	5	2016_08_09	E	10	liver	297.16	10.2	120	1176.47
CRH 1092	342870	2016	Mantellidae	2	7	2016_08_11	B	12	liver	62.17	11.4	89	780.702
CRH 1075	343501	2016	Mantellidae	2	8	2016_08_12	B	12	liver	50.58	11.78	145	1230.9
CRH 1209	343410	2016	Mantellidae	2	5	2016_08_09	B	12	liver	297.16	11.83	197	1665.26
CRH 1206	343409	2016	Mantellidae	2	5	2016_08_09	B	12	liver	187.96	11.89	70	588.73
CRH 1209	343410	2016	Mantellidae	2	8	2016_08_12	B	12	liver	145.62	11.89	118	992.431
CRH 1046	343111	2016	Mantellidae	2	6	2016_08_10	B	12	liver	114.42	11.92	177	1484.9
CRH 1177	342883	2016	Mantellidae	2	7	2016_08_11	B	12	liver	101.42	11.97	120	1002.51
CRH 1045	343110	2016	Mantellidae	2	6	2016_08_10	B	12	liver	132.92	12.01	207	1723.56
CRH 1209	343410	2016	Mantellidae	2	5	2016_08_09	F	12	liver	297.16	12.02	65	540.765
CRH 1058	343412	2016	Mantellidae	2	7	2016_08_11	B	12	liver	170.86	12.04	126	1046.51
CRH 1206	343409	2016	Mantellidae	2	8	2016_08_12	B	12	liver	88.49	12.16	159	1307.57
CRH 1177	342883	2016	Mantellidae	2	5	2016_08_09	B	12	liver	179.81	12.19	141	1156.69
CRH 1058	343412	2016	Mantellidae	2	6	2016_08_10	B	12	liver	273.79	12.19	181	1484.82
CRH 1106	343415	2016	Mantellidae	2	6	2016_08_10	B	12	liver	391.91	12.21	110	900.901
CRH 1106	343415	2016	Mantellidae	2	7	2016_08_11	B	12	liver	308.45	12.29	79	642.799
CRH 1106	343415	2016	Mantellidae	2	8	2016_08_12	C	14	liver	201.71	14.06	26	184.922
CRH 1106	343415	2016	Mantellidae	2	8	2016_08_12	B	12	liver	201.71	12.03	22	182.876
CRH 1092	342870	2016	Mantellidae	2	7	2016_08_11	C	14	liver	62.17	13.43	125	930.752
CRH 1075	343501	2016	Mantellidae	2	8	2016_08_12	C	14	liver	50.58	13.57	137	1009.58
CRH 1206	343409	2016	Mantellidae	2	5	2016_08_09	C	14	liver	187.96	13.77	169	1227.31
CRH 1106	343415	2016	Mantellidae	2	6	2016_08_10	C	14	liver	391.91	13.82	128	926.194
CRH 1209	343410	2016	Mantellidae	2	5	2016_08_09	C	14	liver	297.16	13.9	59	424.46
CRH 1206	343409	2016	Mantellidae	2	8	2016_08_12	C	14	liver	88.49	13.9	160	1151.08
CRH 1106	343415	2016	Mantellidae	2	7	2016_08_11	C	14	liver	308.45	13.98	77	550.787
CRH 1177	342883	2016	Mantellidae	2	5	2016_08_09	C	14	liver	179.81	13.98	248	1773.96
CRH 1046	343111	2016	Mantellidae	2	6	2016_08_10	C	14	liver	114.42	14.05	181	1288.26
CRH 1209	343410	2016	Mantellidae	2	8	2016_08_12	C	14	liver	145.62	14.07	125	888.415
CRH 1209	343410	2016	Mantellidae	2	5	2016_08_09	G	14	liver	297.16	14.08	112	795.455
CRH 1045	343110	2016	Mantellidae	2	6	2016_08_10	C	14	liver	132.92	14.09	208	1476.22
CRH 1177	342883	2016	Mantellidae	2	7	2016_08_11	C	14	liver	101.42	14.14	121	855.728
CRH 1058	343412	2016	Mantellidae	2	6	2016_08_10	C	14	liver	273.79	14.16	165	1165.25
CRH 1058	343412	2016	Mantellidae	2	7	2016_08_11	C	14	liver	170.86	14.2	140	985.915
CRH 1388	343466	2016	Mantellidae	2	1	2016_08_02	D	16	liver	49.29	15.52	195	1256.44
CRH 1213	343092	2016	Mantellidae	2	2	2016_08_03	D	16	liver	50.67	15.54	167	1074.65
CRH 1295	342931	2016	Mantellidae	2	1	2016_08_02	D	16	liver	171.4	15.62	191	1222.79
CRH 1215	343023	2016	Mantellidae	2	1	2016_08_02	D	16	liver	38.82	15.73	216	1373.17
CRH 1295	342931	2016	Mantellidae	2	2	2016_08_03	D	16	liver	112.81	15.74	192	1219.82
CRH 1297	342990	2016	Mantellidae	2	2	2016_08_03	D	16	liver	46.27	15.78	145	918.885
CRH 1058	343412	2016	Mantellidae	2	7	2016_08_11	D	16	liver	170.86	15.84	117	738.636
CRH 1177	342883	2016	Mantellidae	2	7	2016_08_11	D	16	liver	101.42	15.9	131	823.899
CRH 1106	343415	2016	Mantellidae	2	8	2016_08_12	D	16	liver	201.71	16.02	108	674.157
CRH 1209	343410	2016	Mantellidae	2	8	2016_08_12	D	16	liver	145.62	16.08	154	957.711
CRH 1206	343409	2016	Mantellidae	2	8	2016_08_12	D	16	liver	88.49	16.11	139	862.818
CRH 1106	343415	2016	Mantellidae	2	7	2016_08_11	D	16	liver	308.45	16.25	102	627.692
CRH 1169	343237	2016	Mantellidae	2	1	2016_08_02	D	16	liver	78.01	16.44	169	1027.98
CRH 1046	343111	2016	Mantellidae	2	6	2016_08_10	D	20	liver	114.42	19.87	189	951.183
CRH 1045	343110	2016	Mantellidae	2	6	2016_08_10	D	20	liver	132.92	19.94	205	1028.08
CRH 1209	343410	2016	Mantellidae	2	5	2016_08_09	D	20	liver	297.16	19.95	58	290.727
CRH 1209	343410	2016	Mantellidae	2	5	2016_08_09	D	20	liver	297.16	19.95	128	641.604
CRH 1206	343409	2016	Mantellidae	2	5	2016_08_09	D	20	liver	187.96	19.97	153	766.149
CRH 1106	343415	2016	Mantellidae	2	6	2016_08_10	D	20	liver	391.91	20.05	149	743.142
CRH 1177	342883	2016	Mantellidae	2	5	2016_08_09	D	20	liver	179.81	20.11	107	532.074
CRH 1058	343412	2016	Mantellidae	2	6	2016_08_10	D	20	liver	273.79	20.11	155	770.761
CRH 217	NA	2016	Mantellidae	3	2	2016_08_19	A	8b	muscle	301.72	7.65	32	418.301
CRH 193	NA	2016	Mantellidae	3	1	2016_08_15	C	8b	muscle	491.71	7.71	41	531.777
CRH 200	NA	2016	Mantellidae	3	2	2016_08_15	C	8b	muscle	304.62	7.79	201	2580.23
CRH 223	NA	2016	Mantellidae	3	2	2016_08_19	B	8b	muscle	149.88	7.82	129	1649.62
CRH 223	NA	2016	Mantellidae	3	2	2016_08_19	C	8b	muscle	149.88	7.83	161	2056.19
CRH 217	NA	2016	Mantellidae	3	2	2016_08_19	D	8b	muscle	301.72	7.86	32	407.125
CRH 193	NA	2016	Mantellidae	3	2	2016_08_19	A	8b	muscle	432.08	7.86	134	1704.83
CRH 215	NA	2016	Mantellidae	3	2	2016_08_19	D	8b	muscle	298.21	7.86	172	2188.3
CRH 217	NA	2016	Mantellidae	3	2	2016_08_19	B	8b	muscle	301.72	7.89	49	621.039
CRH 200	NA	2016	Mantellidae	3	2	2016_08_15	B	8b	muscle	304.62	7.89	178	2256.02
CRH 193	NA	2016	Mantellidae	3	1	2016_08_15	B	8b	muscle	491.71	7.92	55	694.444
CRH 185	NA	2016	Mantellidae	3	1	2016_08_15	C	8b	muscle	107.18	7.94	76	957.179
CRH 193	NA	2016	Mantellidae	3	2	2016_08_19	B	8b	muscle	432.08	7.94	133	1675.06
CRH 193	NA	2016	Mantellidae	3	2	2016_08_19	C	8b	muscle	432.08	7.94	149	1876.57
CRH 185	NA	2016	Mantellidae	3	1	2016_08_15	B	8b	muscle	107.18	7.95	114	1433.96
CRH 233	NA	2016	Mantellidae	3	1	2016_08_15	B	8b	muscle	324.49	7.97	117	1468.01
CRH 233	NA	2016	Mantellidae	3	1	2016_08_15	C	8b	muscle	324.49	8.01	98	1223.47
CRH 193	NA	2016	Mantellidae	3	2	2016_08_19	D	8b	muscle	432.08	8.01	140	1747.82
CRH 200	NA	2016	Mantellidae	3	2	2016_08_15	A	8b	muscle	304.62	8.02	176	2194.51
CRH 233	NA	2016	Mantellidae	3	1	2016_08_15	D	8b	muscle	324.49	8.04	89	1106.97
CRH 185	NA	2016	Mantellidae	3	1	2016_08_15	A	8b	muscle	107.18	8.04	126	1567.16
CRH 215	NA	2016	Mantellidae	3	2	2016_08_19	A	8b	muscle	298.21	8.04	188	2338.31
CRH 193	NA	2016	Mantellidae	3	1	2016_08_15	A	8b	muscle	491.71	8.06	112	1389.58
CRH 215	NA	2016	Mantellidae	3	2	2016_08_19	B	8b	muscle	298.21	8.11	184	2268.8
CRH 223	NA	2016	Mantellidae	3	2	2016_08_19	A	8b	muscle	149.88	8.14	140	1719.9
CRH 185	NA	2016	Mantellidae	3	1	2016_08_15	D	8b	muscle	107.18	8.14	143	1756.76
CRH 200	NA	2016	Mantellidae	3	2	2016_08_15	D	8b	muscle	304.62	8.15	195	2392.64
CRH 223	NA	2016	Mantellidae	3	2	2016_08_19	D	8b	muscle	149.88	8.16	113	1384.8
CRH 215	NA	2016	Mantellidae	3	2	2016_08_19	C	8b	muscle	298.21	8.2	170	2073.17
CRH 233	NA	2016	Mantellidae	3	1	2016_08_15	A	8b	muscle	324.49	8.21	84	1023.14
CRH 193	NA	2016	Mantellidae	3	1	2016_08_15	D	8b	muscle	491.71	8.27	127	1535.67
CRH 217	NA	2016	Mantellidae	3	2	2016_08_19	C	8b	muscle	301.72	8.31	22	264.741
JES 2551	291356	2001	Bufonidae	4	1	2016_09_10	NA	8			6.02	73	1212.62
WED 57929	215197	1989	Hylidae	4	4		NA	8	liver		6.78	55	811.209
WED 57479	211849	1989	Dendrobatidae	4	2	2016_09_17	NA	8	liver		6.9	210	3043.48
WED 59070	215306	1990	Hylidae	4	4		NA	8	liver		7.23	100	1383.13
WED 58527	214807	1990	Bufonidae	4	3	2016_09_24	NA	8	liver		7.42	59	795.148
WED 52979	202623	1984	Leptodactylidae	4	1	2016_09_10	NA	8	liver		7.43	101	1359.35
EBG 227	289774	2000	Hylidae	4	3	2016_09_24	NA	8			7.47	138	1847.39
LAC 847	220617	1990	Dendrobatidae	4	3	2016_09_24	NA	8			7.5	142	1893.33
WED 57259	215700	1989	Hylidae	4	2	2016_09_17	NA	8	liver		7.52	135	1795.21
JES 2133	290973	2000	Hylidae	4	3	2016_09_24	NA	8			7.55	132	1748.34
WED 56728	211834	1989	Dendrobatidae	4	2	2016_09_17	NA	8	liver		7.58	21	277.045
WED 58783	215189	1989	Hylidae	4	4		NA	8	liver		7.58	126	1662.27
WED 60053	221841	1993	Dendrobatidae	4	2	2016_09_17	NA	8	liver		7.6	40	526.316
EBG 603	290013	2000	Leptodactylidae	4	3	2016_09_24	NA	8			7.62	33	433.071
WED 360070		1993		4	2	2016_09_17	NA	8	liver		7.64	77	1007.85
WED 52986	202318	1984	Leptodactylidae	4	1	2016_09_10	NA	8	liver		7.64	97	1269.63
LAC 2776	220677	1990	Dendrobatidae	4	3	2016_09_24	NA	8			7.68	1.22	15.8854
WED 60169	222009	1993	Leptodactylidae	4	1	2016_09_10	NA	8	liver		7.71	87	1128.4
LAC 000524	217998	1989	Leptodactylidae	4	1	2016_09_10	NA	8			7.72	98	1269.43
LAC 2261	218150	1990	Leptodactylidae	4	3	2016_09_24	NA	8			7.72	104	1347.15
WED 30304		1993		4	2	2016_09_17	NA	8	liver		7.74	267	3449.61
LAC 00085	217513	1989	Hylidae	4	1	2016_09_10	NA	8			7.77	132	1698.84
WED 60379	221827	1993	Bufonidae	4	2	2016_09_17	NA	8	liver		7.87	244	3100.38
JES 2107	290986	2000	Hylidae	4	3	2016_09_24	NA	8			7.95	21	264.151
JES 1563	289119	1996	Leptodactylidae	4	3	2016_09_24	NA	8			8.03	127	1581.57
WED 56911	211880	1989	Dendrobatidae	4	2	2016_09_17	NA	8	liver		8.04	37	460.199
WED 57008	212081	1989	Hylidae	4	4		NA	8	liver		8.07	34	421.314
JES 1803	289154	1996	Leptodactylidae	4	3	2016_09_24	NA	8			8.13	9.9	121.771
WED 59885	222033	1993	Leptodactylidae	4	1	2016_09_10	NA	8	liver		8.18	86	1051.34
LAC 000591	290632	1989	Leptodactylidae	4	1	2016_09_10	NA	8			8.18	103	1259.17
WED 57198	211806	1989	Dendrobatidae	4	2	2016_09_17	NA	8	liver		8.18	250	3056.23
JES 2467	291304	2001	Hylidae	4	1	2016_09_10	NA	8			8.22	108	1313.87
WED 56957	211886	1989	Dendrobatidae	4	2	2016_09_17	NA	8	liver		8.23	190	2308.63
WED 58966	215210	1990	Hylidae	4	1	2016_09_10	NA	8	liver		8.24	112	1359.22
JES 1746	289157	1996	Hylidae	4	3	2016_09_24	NA	8			8.24	123	1492.72
LAC 1076	290646	1989	Hylidae	4	3	2016_09_24	NA	8			8.29	41	494.572
WED 58981	215499	1990	Leptodactylidae	4	3	2016_09_24	NA	8	liver		8.31	143	1720.82
LAC 717	217594	1989	Hylidae	4	3	2016_09_24	NA	8			8.35	9.8	117.365
LAC 2548	223495	1990	Dendrobatidae	4	3	2016_09_24	NA	8			8.35	31	371.257
WED 56500		1990		4	3	2016_09_24	NA	8	liver		8.4	108	1285.71
WED 59243	215258	1990	Hylidae	4	4		NA	8	liver		8.47	135	1593.86
WED 60235	221876	1993	Hylidae	4	4		NA	8	liver		8.48	33	389.151
WED 58672	215183	1989	Dendrobatidae	4	1	2016_09_10	NA	8	liver		8.49	108	1272.08
WED 57007	212080	1989	Hylidae	4	4		NA	8	liver		8.64	46	532.407
